# Supplementary material for: High Behavioral Reactivity to Novelty as a Susceptibility Factor for Memory and Anxiety Disorders in Streptozotocin-Induced Neuroinflammation as a Rat Model of Alzheimer’s Disease
Source: Int J Mol Sci. 2024 Oct 28;25(21):11562. doi: 10.3390/ijms252111562 (PMC11546707; doi:10.3390/ijms252111562)
Supplement: Supplementary file 1 [file ijms-25-11562-s001.zip]

Archive with 2 entries (2 files):
- Supplementary the material Table S1.pdf
- Supplementary the material Table S2.pdf
